# Supplementary material for: A Follow-Up to the Geographical Distribution of Anopheles Species in Malaria-Endemic and Non-Endemic Areas of Honduras
Source: Insects. 2022 Jun 15;13(6):548. doi: 10.3390/insects13060548 (PMC9225189; doi:10.3390/insects13060548)
Supplement: Supplementary file 1 [file insects-13-00548-s001.zip]

Archive with 1 entries (1 files):
- insects-1734820-supplementary.pdf
